# Supplementary material for: Comparative genomic analysis of seven Mycoplasma hyosynoviae strains
Source: Microbiologyopen. 2015 Feb 18;4(2):343–59. doi: 10.1002/mbo3.242 (PMC4398514; doi:10.1002/mbo3.242)
Supplement: Supplementary file 1 — Table S1. Table of locus tags for genes discussed. [file mbo30004-0343-sd1.xlsx]

## Sheet: Sheet1
	M. hyosynoviae Strain
	NPL1	NPL2	NPL3	NPL4	NPL5	NPL6	NPL7
Genome Accession Numbers	JFKL00000000	JFKK00000000	JFKJ00000000	JFKI00000000	JFKM00000000	JFKH00000000	JFKG00000000
DNA Replication and Repair
DNA pol I	NPL1_00350	NPL2_01915	NPL3_00845	NPL4_00680	NPL5_03045	NPL6_00695	NPL7_02250
DNA pol IV (DinP) (Damage repair protein, disrupted)	NPL1_01175	NPL2_01115	NPL3_00160	NPL4_03560	NPL5_01850	NPL6_03605	NPL7_03055
topoisomerase IV subunit A	NPL1_01830	NPL2_00240	NPL3_00725	NPL4_00565	NPL5_02860	NPL6_00810	NPL7_03505
topoisomerase IV subunit B (DNA gyrase B subunit)	NPL1_01825	NPL2_00235	NPL3_00720	NPL4_00560	NPL5_02865	NPL6_00815	NPL7_03510
topoisomerase I	NPL1_01985	NPL2_00670	NPL3_01090	NPL4_00900	NPL5_01515	NPL6_00475	NPL7_02120
RecA	NPL1_01145	NPL2_01145	NPL3_00190	NPL4_03590	NPL5_01880	NPL6_03635	NPL7_03085
Ssb	NPL1_00785	NPL2_03170	NPL3_03095	NPL4_03220	NPL5_03620	NPL6_02030	NPL7_01435
EndoIV (Nfo)	NPL1_02045	NPL2_00730	NPL3_01030	NPL4_03360	NPL5_01455	NPL6_00535	NPL7_02805
Ogt (cysteine methyltransferase)	NPL1_03040	NPL2_03605	NPL3_02550	NPL4_00730	NPL5_03235	NPL6_00285	NPL7_02905
cytosine methyltransferase	NPL1_02180	not present	NPL3_03655	NPL4_02595	NPL5_01650	NPL6_03385	NPL7_00095
adenine methyltransferase (hypothetical protein)	NPL1_03690	NPL2_02520	NPL3_01905	NPL4_00475	NPL5_00390	NPL6_02665	NPL7_00795
formamidopyrimidine-DNA glycosylase	NPL1_00900	NPL2_01395	NPL3_00495	NPL4_02400	NPL5_02185	NPL6_01875	NPL7_03400
Uracil-DNA glycosylase	NPL1_00615	NPL2_03000	NPL3_02915	NPL4_03045	NPL5_03440	NPL6_02205	NPL7_01250
DNA3-methyladenine glycosylase	NPL1_02720	NPL2_01745	NPL3_03530	NPL4_01870	NPL5_03315	NPL6_01060	NPL7_02695
DNA pol III alpha subunit	NPL1_00345	NPL2_01920	NPL3_00850	NPL4_00685	NPL5_03040	NPL6_00690	NPL7_02245
RecO (hypothetical protein)	NPL1_00150	NPL2_02695	NPL3_01730	NPL4_02765	NPL5_00090	NPL6_02485	NPL7_00970
RecR	NPL1_02790	NPL2_00445	NPL3_01315	NPL4_01705	NPL5_01225	NPL6_01525	NPL7_01895
YrrC (exodeoxyribonuclease V subunit alpha)	NPL1_00550	NPL2_02935	NPL3_01515	NPL4_02980	NPL5_00305	NPL6_02270	NPL7_01185
hyp2 (hypothetical protein)	NPL1_02795	NPL2_00450	NPL3_01310	NPL4_01700	NPL5_01220	NPL6_01530	NPL7_01900
DNA pol III gamma/tau subunit	NPL1_02800	NPL2_00455	NPL3_01305	NPL4_01695	NPL5_01215	NPL6_01535	NPL7_01905
uvrA (excinuclease ABC subunit A)	NPL1_02425	NPL2_03325	NPL3_03245	NPL4_00320	NPL5_01385	NPL6_01350	NPL7_02410
uvrB (excinuclease ABC subunit B)	NPL1_00740	NPL2_03125	NPL3_03045	NPL4_03170	NPL5_03570	NPL6_02075	NPL7_01385
uvrC (exinuclease ABC subunit C)	NPL1_02860	NPL2_00520	NPL3_01245	NPL4_03755	NPL5_01155	NPL6_01595	NPL7_01965
uvrD (ATP-dependent DNA helicase)	NPL1_00525	NPL2_02910	NPL3_01540	NPL4_02955	NPL5_00280	NPL6_02295	NPL7_01160
hsd subunit M (DNA methyltransferase)	NPL1_02980	NPL2_00625	NPL3_01140	NPL4_00855	NPL5_0273	NPL6_00425	NPL7_02070
hsd subunit R (type I restriction endonuclease)	NPL1_02970	NPL2_00615	NPL3_01150	NPL4_00845	NPL5_02725	NPL6_00415	NPL7_02060
hsd subunit S (hypothetical protein)	NPL1_02975	NPL2_00620	NPL3_01145	NPL4_00850	NPL5_02730	NPL6_00420	NPL7_02065
type III modification subunit 1 (hypothetical protein)	*	NPL2_02730	not present	not present	not present	not present	not present
type III modification subunit 2	**	**	not present	not present	not present	not present	not present
type III restriction subunit	NPL1_00170	NPL2_02715	not present	not present	not present	not present	not present
HimAB (DNA binding protein)	NPL1_02010	NPL2_00695	NPL3_01065	NPL4_00925	NPL5_01490	NPL6_00500	NPL7_02145
Smc (ABC transporter ATP-binding protein)	NPL1_00710	NPL2_03095	NPL3_03015	NPL4_03140	NPL5_03540	NPL6_02105	NPL7_01355
RNA Metabolism
RNA pol alpha subunit	NPL1_01510	NPL2_00825	NPL3_02780	NPL4_02225	NPL5_02490	NPL6_03210	NPL7_01620
RNA pol beta subunit	NPL1_02200	NPL2_01600	NPL3_03675	NPL4_02575	NPL5_01670	NPL6_03405	NPL7_00075
RNA pol beta' subunit	NPL1_02195	NPL2_01605	NPL3_03670	NPL4_02580	NPL5_01665	NPL6_03400	NPL7_00080
RpoD	NPL1_02275	NPL2_01720	NPL3_03555	NPL4_01845	NPL5_03340	NPL6_01035	NPL7_02720
NusA (transcription elongation factor)	NPL1_03375	NPL2_02220	NPL3_02210	NPL4_01180	NPL5_00695	NPL6_02970	NPL7_00495
GreA	NPL1_03500	NPL2_02330	NPL3_02100	NPL4_01075	NPL5_00585	NPL6_02860	NPL7_00605
NusG	***	NPL2_02560	NPL3_01865	NPL4_00420	NPL5_00350	NPL6_02625	NPL7_00835
NusB	NPL1_01155	NPL2_01135	NPL3_00180	NPL4_03580	NPL5_01870	NPL6_03625	NPL7_03075
COG2740 (hypothetical protein)	NPL1_03370	NPL2_02215	NPL3_02215	NPL4_01185	NPL5_00700	NPL6_02975	NPL7_00490
S1 domain containing transcription accessory protein (RNA binding protein S1)	NPL1_03380	NPL2_02225	NPL3_02205	NPL4_01175	NPL5_00690	NPL6_02965	NPL7_00500
RNAse III	NPL1_00700	NPL2_03085	NPL3_03005	NPL4_03130	NPL5_03530	NPL6_02115	NPL7_01345
RNAse R	NPL1_02710	NPL2_01755	NPL3_03520	NPL4_03815	NPL5_00885	NPL6_01070	NPL7_02685
nrnA copy 1(phosphoesterase)	NPL1_01765	NPL2_01500	NPL3_00665	NPL4_01530	NPL5_02920	NPL6_00875	NPL7_03565
nrnA copy 2 (PAP phosphatase)	NPL1_01770	NPL2_01495	NPL3_00670	NPL4_01525	NPL5_02915	NPL6_00870	NPL7_03560
nrnA copy 3 (phosphoesterase)	NPL1_01870	NPL2_00280	NPL3_00765	NPL4_00605	NPL5_02820	NPL6_00770	NPL7_03465
J1 (beta-lactamase)	NPL1_00095	NPL2_02645	NPL3_01780	NPL4_02715	NPL5_00040	NPL6_02540	NPL7_00920
J2 (hydrolase)	NPL1_00075	NPL2_02625	NPL3_01800	NPL4_02695	NPL5_00020	NPL6_02560	NPL7_00900
rnhC (ribonuclease HIII)	NPL1_02160	NPL2_03415	NPL3_00935	NPL4_00815	NPL5_02245	NPL6_00630	NPL7_01720
mraZ	NPL1_02910	NPL2_00565	NPL3_01200	NPL4_02160	NPL5_02675	NPL6_00365	NPL7_02010
rsmH (16s rRNA methyltransferase)	NPL1_02905	NPL2_00560	NPL3_01205	NPL4_02165	NPL5_02670	NPL6_00360	NPL7_02005
ftsZ	NPL1_02895	NPL2_00550	NPL3_01215	NPL4_02175	NPL5_02660	NPL6_00350	NPL7_01995
conserved hypothetical protein	NPL1_02900	NPL2_00555	NPL3_01210	NPL4_02170	NPL5_02665	NPL6_00355	NPL7_02000
RsmI (16s rRNA methyltransferase)	NPL1_02775	NPL2_00430	NPL3_01330	NPL4_01720	NPL5_01240	NPL6_01510	NPL7_01880
cysteine desulfurase (aminotransferase class V)	NPL1_01165	NPL2_01125	NPL3_00170	NPL4_03570	NPL5_01860	NPL6_03615	NPL7_03065
mnmE (tRNA modification GTPase TrmE)	NPL1_00635	NPL2_03020	NPL3_02940	NPL4_03065	NPL5_03465	NPL6_02180	NPL7_01280
gidA	NPL1_03355	NPL2_02200	NPL3_02230	NPL4_01200	NPL5_00715	NPL6_02990	NPL7_00475
cca tRNAnucleotidyltransferase (DNA mismatch repair protein MutT)	NPL1_02805	NPL2_00460	NPL3_01300	NPL4_01690	NPL5_01210	NPL6_01540	NPL7_01910
Potassium Metabolism
ktrA	NPL1_01015	NPL2_01280	NPL3_00315	NPL4_02515	NPL5_02005	NPL6_01700	NPL7_03215
ktrB	NPL1_01030	NPL2_01265	NPL3_00305	NPL4_02525	NPL5_01995	NPL6_01690	NPL7_03205
mscL	NPL1_02450	NPL2_03300	NPL3_03270	NPL4_00295	NPL5_01135	NPL6_01325	NPL7_02435
Nutrient Transport
OppA (ABC transporter substrate-binding protein)	NPL1_00835	NPL2_03220	NPL3_03145	NPL4_03270	NPL5_03670	NPL6_01980	NPL7_02325
OppB 1 (ABC transporter permease)	NPL1_00840	NPL2_03225	NPL3_03150	NPL4_03275	NPL5_03675	NPL6_01975	NPL7_02320
OppB 2 (peptide ABC transporter permease)	NPL1_00485	NPL2_02870	NPL3_01580	NPL4_02915	NPL5_00240	NPL6_02335	NPL7_01120
OppB 3 (peptide ABC transporter permease)	NPL1_03235	NPL2_02085	NPL3_02350	NPL4_01325	NPL5_00835	NPL6_00095	NPL7_00360
OppB 4 (peptide ABC transporter ATP-binding protein)	NPL1_03220	NPL2_02070	NPL3_02365	NPL4_01340	NPL5_00850	NPL6_00110	NPL7_00345
OppC 1 (peptide ABC transporter permease)	NPL1_00845	NPL2_03230	NPL3_03155	NPL4_03280	NPL5_03680	NPL6_01970	NPL7_02315
OppC 2 (peptide ABC transporter permease)	NPL1_00490	NPL2_02875	NPL3_01575	NPL4_02920	NPL5_00245	NPL6_02330	NPL7_01125
OppC 3 (peptide ABC transporter permease)	NPL1_03230	NPL2_02080	NPL3_02355	NPL4_01330	NPL5_00840	NPL6_00100	NPL7_00355
OppD (peptide ABC transporter ATP-binding protein)	NPL1_00850	NPL2_03235	NPL3_03160	NPL4_03285	NPL5_03685	NPL6_01965	NPL7_02310
OppF (peptide ABC transporter ATP-binding protein)	NPL1_00855	NPL2_03240	NPL3_03165	NPL4_03290	NPL5_03690	NPL6_01960	NPL7_02305
ftsY	NPL1_00645	NPL2_03030	NPL3_02950	NPL4_03075	NPL5_03475	NPL6_02170	NPL7_01290
ffh (signal recognition particle)	NPL1_02405	NPL2_03345	NPL3_03225	NPL4_00340	NPL5_01365	NPL6_01370	NPL7_02390
ECF transporter ATP binding protein 1	NPL1_03725	NPL2_02555	NPL3_01870	NPL4_00425	NPL5_00355	NPL6_02630	NPL7_00830
ECF transporter ATP binding protein 2 (cobalt transporter ATP-binding subunit)	NPL1_03720	NPL2_02550	NPL3_01875	NPL4_00430	NPL5_00360	NPL6_02635	NPL7_00825
ECF transporter trans-membrane protein (cobalt ABC transporter permease)	NPL1_03715	NPL2_02545	NPL3_01880	NPL4_00435	NPL5_00365	NPL6_02640	NPL7_00820
folT ECF transporter (hypothetical protein)	NPL1_03255	NPL2_02105	NPL3_02325	NPL4_01305	NPL5_00815	NPL6_00075	NPL7_00380
siderophore mediated iron transport protein (hypothetical protein)	NPL1_01240	NPL2_01050	NPL3_00095	NPL4_03495	NPL5_01785	NPL6_03540	NPL7_02990
ZIP permease (hypothetical protein)	NPL1_00505	NPL2_02890	NPL3_01560	NPL4_02935	NPL5_00260	NPL6_02315	NPL7_01140
P-TYPE ATPase Mg2+ transporter (magnesium ABC transporter ATPase)	NPL1_00950	NPL2_01345	NPL3_00380	NPL4_02450	NPL5_02070	NPL6_01765	NPL7_03280
Amino Acid Metabolism
PepA 1 (peptidase M17)	NPL1_00610	NPL2_02995	NPL3_01450	NPL4_03040	NPL5_03435	NPL6_02210	NPL7_01245
PepB (peptidase M17)	NPL1_00605	NPL2_02990	NPL3_01455	NPL4_03035	NPL5_03430	NPL6_02215	NPL7_01240
PepC (biotin transporter bioY)	NPL1_03165	NPL2_03735	NPL3_02420	NPL4_01390	NPL5_03105	NPL6_00160	NPL7_00295
YpdF (Xaa-Pro aminopeptidase)	NPL1_03275	NPL2_02120	NPL3_02310	NPL4_01290	NPL5_00800	NPL6_00060	NPL7_00395
ClpB (protein disaggregation chaperone)	NPL1_03675	NPL2_02510	NPL3_01925	NPL4_00495	NPL5_00410	NPL6_02685	NPL7_00780
Lon (ATPase AAA)	NPL1_00025	NPL2_00410	NPL3_01350	NPL4_01740	NPL5_01260	NPL6_01490	NPL7_01860
serine hydroxymethyltransferase	NPL1_00680	NPL2_03065	NPL3_02985	NPL4_03110	NPL5_03510	NPL6_02135	NPL7_01325
tryptophan synthase beta chain	NPL1_01895	NPL2_00305	NPL3_00790	NPL4_00630	NPL5_02795	NPL6_00745	NPL7_03440
Purine Synthesis
purine nucleoside phosphorylase (purine nucleoside phosphorylase DeoD-type)	NPL1_02135	NPL2_03390	NPL3_00960	NPL4_00790	NPL5_02270	NPL6_00605	NPL7_01745
adenine phosphoribosyltransferase	NPL1_00015	NPL2_00400	NPL3_01360	NPL4_01750	NPL5_01270	NPL6_01480	NPL7_01850
adenlyate kinase	NPL1_01485	NPL2_00850	NPL3_02755	NPL4_02250	NPL5_02465	NPL6_03185	NPL7_01595
pyruvate kinase	NPL1_00105	NPL2_02655	NPL3_01770	NPL4_02725	NPL5_00050	NPL6_02530	NPL7_00930
hypoxanthine-guanine phosphoribosyltransferase	NPL1_02035	NPL2_00720	NPL3_01040	NPL4_03370	NPL5_01465	NPL6_00525	****
guanylate kinase	NPL1_00465	NPL2_02850	NPL3_01600	NPL4_02895	NPL5_00220	NPL6_02355	NPL7_01100
Pyrimidine Synthesis
CTP synthase	NPL1_01605	NPL2_01950	NPL3_00870	NPL4_00705	NPL5_03020	NPL6_00670	NPL7_02225
thymidylate kinase	NPL1_02785	NPL2_00440	NPL3_01320	NPL4_01710	NPL5_01230	NPL6_01520	NPL7_01890
purine nucleoside phosphorylase	NPL1_02135	NPL2_03390	NPL3_00960	NPL4_00790	NPL5_02270	NPL6_00605	NPL7_01745
pseudouridine synthase A	NPL1_00955	NPL2_01340	NPL3_00375	NPL4_02455	NPL5_02065	NPL6_01760	NPL7_03275
pseudouridine synthase B	NPL1_02635	NPL2_00050	NPL3_03440	NPL4_00125	NPL5_00965	NPL6_01155	NPL7_02605
pseudouridine synthase C	NPL1_03125	NPL2_03695	NPL3_02460	NPL4_01430	NPL5_03145	NPL6_00200	NPL7_00255
pseudouridine synthase D	NPL1_02515	NPL2_00170	NPL3_03315	NPL4_00250	NPL5_01090	NPL6_01280	NPL7_02480
tRNA pseudouridine synthase	NPL1_02590	NPL2_00095	NPL3_03395	NPL4_00170	NPL5_01010	NPL6_01200	NPL7_02560
Pentose Phosphate pathway and glycolysis
phosphopentomutase	NPL1_03540	NPL2_02370	NPL3_02060	NPL4_01035	NPL5_00545	NPL6_02820	NPL7_00645
xylulose-5P phosphoketolase	NPL1_02500	NPL2_00185	NPL3_03300	NPL4_00265	NPL5_01105	NPL6_01295	NPL7_02465
ribulose-phosphate-3-epimerase	NPL1_00445	NPL2_02830	NPL3_01620	NPL4_02875	NPL5_00200	NPL6_02375	NPL7_01080
Ribose 5-phosphate isomerase B	NPL1_00890	NPL2_01405	NPL3_00505	NPL4_02390	NPL5_02195	NPL6_01885	NPL7_03410
Ribose-phosphate pyrophosphokinase	NPL1_01305	NPL2_00985	NPL3_00030	NPL4_03430	NPL5_01720	NPL6_03475	NPL7_02925
glucose-6-phosphate isomerase	NPL1_00240	NPL2_02785	NPL3_01665	NPL4_02830	NPL5_00155	NPL6_02420	NPL7_01035
pyruvate kinase	NPL1_00105	NPL2_02655	NPL3_01770	NPL4_02725	NPL5_00050	NPL6_02530	NPL7_00930
enolase	NPL1_02835	NPL2_00495	NPL3_01270	NPL4_03780	NPL5_01180	NPL6_01570	NPL7_01940
phosphoglycerate mutase	NPL1_00325	NPL2_03450	NPL3_00565	NPL4_02005	NPL5_01575	NPL6_00965	NPL7_00015
L-lactate dehydrogenase	NPL1_00235	NPL2_02780	NPL3_01670	NPL4_02825	NPL5_00150	NPL6_02425	NPL7_01030
oligo-1,6-glucosidase (hypothetical protein)	NPL1_03295	NPL2_02140	NPL3_02290	NPL4_01270	NPL5_00780	NPL6_00040	NPL7_00415
F1F0 ATPase A chain subunit	NPL1_01055	NPL2_01240	NPL3_00280	NPL4_02550	NPL5_01970	NPL6_01665	NPL7_03180
F1F0 ATPase F0 sector subunit (ATP synthase subunit C)	NPL1_01060	NPL2_01235	NPL3_00275	NPL4_00005	NPL5_01965	NPL6_01660	NPL7_03175
F1F0 ATPase B chain subunit	NPL1_01065	NPL2_01230	NPL3_00270	NPL4_00010	NPL5_01960	NPL6_01655	NPL7_03170
F1F0 ATPase delta chain subunit	NPL1_01070	NPL2_01225	NPL3_00265	NPL4_00015	NPL5_01955	NPL6_01650	NPL7_03165
F1F0 ATPase alpha chain subunit	NPL1_01075	NPL2_01220	NPL3_00260	NPL4_00020	NPL5_01950	NPL6_01645	NPL7_03160
F1F0 ATPase gamma chain subunit	NPL1_01080	NPL2_01215	NPL3_00255	NPL4_00025	NPL5_01945	NPL6_01640	NPL7_03155
F1F0 ATPase beta chain subunit	NPL1_01085	NPL2_01210	NPL3_00250	NPL4_00030	NPL5_01940	NPL6_01635	NPL7_03150
F1F0 ATPase epsilon chain subunit	NPL1_01090	NPL2_01205	NPL3_00245	NPL4_00035	NPL5_01935	NPL6_01630	NPL7_03145
Vitamin metabolism
riboflavin kinase	NPL1_02580	NPL2_00105	NPL3_03385	NPL4_00180	NPL5_01020	NPL6_01210	NPL7_02550
nicotinamidase (isochrismatase)	NPL1_03610	NPL2_02445	NPL3_01985	NPL4_00965	NPL5_00470	NPL6_02745	NPL7_00720
nicotinate phosphoribosyltransferase	NPL1_01785	NPL2_01480	NPL3_00685	NPL4_01510	NPL5_02900	NPL6_00855	NPL7_03545
nicotinate-nucleotide adenylyltransferase	NPL1_01180	NPL2_01110	NPL3_00155	NPL4_03555	NPL5_01845	NPL6_03600	NPL7_03050
NAD+ synthetase	NPL1_02655	NPL2_00030	NPL3_03460	NPL4_00105	NPL5_00945	NPL6_01135	NPL7_02625
purine-nucleoside phosphorylase	NPL1_02135	NPL2_03390	NPL3_00960	NPL4_00790	NPL5_02270	NPL6_00605	NPL7_01745
Heat Shock response and other stress response proteins
dnaK	NPL1_03465	NPL2_02295	NPL3_02135	NPL4_01105	NPL5_00620	NPL6_02895	NPL7_00570
grpE	NPL1_03470	NPL2_02300	NPL3_02130	NPL4_01100	NPL5_00615	NPL6_02890	NPL7_00575
hrcA	NPL1_03475	NPL2_02305	NPL3_02125	NPL4_01095	NPL5_00610	NPL6_02885	NPL7_00580
LepA	NPL1_03210	NPL2_02060	NPL3_02375	NPL4_01350	NPL5_00860	NPL6_00120	NPL7_00335
RsmE	NPL1_02530	NPL2_00155	NPL3_03335	NPL4_00230	NPL5_01070	NPL6_01260	NPL7_02500
DnaJ	NPL1_01980	NPL2_00665	NPL3_01095	NPL4_00895	NPL5_01520	NPL6_00470	NPL7_02115
SmpB	NPL1_02715	NPL2_01750	NPL3_03525	NPL4_03810	NPL5_00880	NPL6_01065	NPL7_02690
RsmI	NPL1_02775	NPL2_00430	NPL3_01330	NPL4_01720	NPL5_01240	NPL6_01510	NPL7_01880
YggF	NPL1_03515	NPL2_02345	NPL3_02085	NPL4_01060	NPL5_00570	NPL6_02845	NPL7_00620
Antibiotic Resistance and Virulence Factors
parC (topoisomerase IV)	NPL1_01830	NPL2_00240	NPL3_00725	NPL4_00565	NPL5_02860	NPL6_00810	NPL7_03505
parE	NPL1_01825	NPL2_00235	NPL3_00720	NPL4_00560	NPL5_02865	NPL6_00815	NPL7_03510
gyrA	NPL1_03645	NPL2_02480	NPL3_01955	NPL4_00525	NPL5_00440	NPL6_02715	NPL7_00750
gyrB	NPL1_00970	NPL2_01325	NPL3_00360	NPL4_02470	NPL5_02050	NPL6_01745	NPL7_03260
elongation factor Tu	NPL1_02300	NPL2_00335	NPL3_01430	NPL4_01820	NPL5_01340	NPL6_01410	NPL7_01775
elongation factor G	NPL1_03045	NPL2_03610	NPL3_02545	NPL4_00735	NPL5_03230	NPL6_00280	NPL7_02760
S12p	NPL1_03055	NPL2_03620	NPL3_02535	NPL4_00745	NPL5_03220	NPL6_00270	NPL7_02750
S7p	NPL1_03050	NPL2_03615	NPL3_02540	NPL4_00740	NPL5_03225	NPL6_00275	NPL7_02755
infC	NPL1_01185	NPL2_01105	NPL3_00150	NPL4_03550	NPL5_01840	NPL6_03595	NPL7_03045
rpmI	NPL1_01190	NPL2_01100	NPL3_00145	NPL4_03545	NPL5_01835	NPL6_03590	NPL7_03040
rplT (50S ribosomal protein L20)	NPL1_01195	NPL2_01095	NPL3_00140	NPL4_03540	NPL5_01830	NPL6_03585	NPL7_03035
lemA	NPL1_00060	NPL2_02610	NPL3_01815	NPL4_02675	NPL5_00005	NPL6_02575	NPL7_00885
vapD	NPL1_00730	NPL2_03115	NPL3_03035	NPL4_03160	NPL5_03560	NPL6_02085	NPL7_01375
Maa1 adhesin (hypothetical protein)	NPL1_00100	NPL2_02650	NPL3_01775	NPL4_02720	NPL5_00045	NPL6_02535	NPL7_00925
Post-translational Modifications
lgt	*****	*****	*****	*****	*****	*****	*****
lspA	NPL1_01615	NPL2_01930	NPL3_00860	NPL4_00695	NPL5_03030	NPL6_00680	NPL7_02235
msrA	NPL1_03100	NPL2_03670	NPL3_02485	NPL4_01455	NPL5_03170	NPL6_00225	NPL7_00230
Clustered regularly interspersed palindromic repeats (CRISPR)
cas1	NPL1_02490	NPL2_00195	not present	not present	not present	not present	not present
cas2	NPL1_02485	NPL2_00200	not present	not present	not present	not present	not present
csn1	NPL1_02475	NPL2_03270	not present	not present	not present	not present	not present
*	no locus tag available, gene is present beginning at base 1 of contig JFKL01000005.1 and was truncated by 98 nucleotides at the 5' end during Velvet assembly
**	NCBI failed to identify ORF. Gene is present at coordinates 167846 to 169483 in contig JFKK01000042.1 of NPL2 and 34909 to 36546 in contig JFKL01000004.1 of NPL1
***	ORF bridges the 3' end of contig JFKL01000049.1 and the 5' end of JFKL01000004.1
****	ORF bridges the 3' end of contig JFKG01000020.1 and the 5' end of contig JFKG01000036.1
*****	NCBI failed to identify this ORF in all seven strains. Coordinates for all strains listed in separate table
	*****lgt gene coordinates
	Strain	Start	Stop	Contig accession
	NPL1	16097	16966	JFKL01000035.1
	NPL2	9430	10299	JFKK01000046.1
	NPL3	13972	14841	JFKJ01000043.1
	NPL4	40411	41280	JFKI01000002.1
	NPL5	11162	12031	JFKM01000007.1
	NPL6	40238	41107	JFKH01000021.1
	NPL7	12864	13733	JFKG01000030.1
